# Supplementary material for: Effect of an Enhanced Self-Care Protocol on Lymphedema Status among People Affected by Moderate to Severe Lower-Limb Lymphedema in Bangladesh, a Cluster Randomized Controlled Trial
Source: J Clin Med. 2020 Jul 30;9(8):2444. doi: 10.3390/jcm9082444 (PMC7464742; doi:10.3390/jcm9082444)
Supplement: Supplementary file 1 [file jcm-09-02444-s001.zip]

Archive with 9 entries (9 files):
- SUPPLEMENTARY Figure 1.pdf
- SUPPLEMENTARY Figure 2.pdf
- SUPPLEMENTARY Figure 3.pdf
- SUPPLEMENTARY Table 1.pdf
- SUPPLEMENTARY Table 2.pdf
- SUPPLEMENTARY Table 3.pdf
- SUPPLEMENTARY Table 4.pdf
- SUPPLEMENTARY Table 5.pdf
- SUPPLEMENTARY Table 6.pdf
